# Supplementary material for: Adsorption of phosphates on a novel eggshell Ca-modified anaerobic sludge-based biochar: Adsorption performance and mechanism
Source: PLoS One. 2025 Nov 26;20(11):e0337183. doi: 10.1371/journal.pone.0337183 (PMC12654887; doi:10.1371/journal.pone.0337183)
Supplement: S1 Table — (XLSX) [file pone.0337183.s001.xlsx]

## Sheet: Sheet1
			ESBC-1		SBC
			Ce (mg/L)	Qe (mg/g)	Ce (mg/L)	Qe (mg/g)
			29.2127	70.7874	19.2342	0.76581
			47.9526	102.047	42.5505	20.4495
			117.934	122.066	76.7295	33.2705
			149.738	150.262	113.091	56.9095
			192.167	207.833	217.46	92.5404
			312.349	251.651	292.369	107.631
			641.083	358.917	358.176	115.824
