# Supplementary material for: Adsorption of phosphates on a novel eggshell Ca-modified anaerobic sludge-based biochar: Adsorption performance and mechanism
Source: PLoS One. 2025 Nov 26;20(11):e0337183. doi: 10.1371/journal.pone.0337183 (PMC12654887; doi:10.1371/journal.pone.0337183)
Supplement: S2 Table — (XLSX) [file pone.0337183.s002.xlsx]

## Sheet: Sheet1
				SBC				ESBC-1
				t (min）	Qe (mg/g)	SD		t (min）	Qe (mg/g)	SD
				0	0	0		0	0	0
				1	0.82284	0.34219		1	84.9016	0.64
				3	2.58967	0.79123		3	90.3315	1.80569
				5	1.71069	0.57684		5	95.7277	0.94646
				10	3.11854	0.32403		10	97.2558	1.53723
				15	5.84264	0.71261		15	97.4632	1.91905
				20	6.76742	0.73362		20	97.878	1.23432
				30	9.9022	0.83572		30	97.839	2.11779
				45	8.12651	0.69702		45	97.4384	1.19315
				60	11.7237	0.44616		60	97.8745	0.80779
				90	11.6173	0.55403		90	97.3232	1.76801
				120	12.3693	0.75579		120	97.7433	1.22939
				150	12.0457	0.48507		150	97.8018	2.30182
