# Supplementary material for: Adsorption of phosphates on a novel eggshell Ca-modified anaerobic sludge-based biochar: Adsorption performance and mechanism
Source: PLoS One. 2025 Nov 26;20(11):e0337183. doi: 10.1371/journal.pone.0337183 (PMC12654887; doi:10.1371/journal.pone.0337183)
Supplement: S3 Table — (XLSX) [file pone.0337183.s003.xlsx]

## Sheet: Sheet1
			Adsorption capacity (mg/g)	SD	Removal rate (%)	SD
		SBC	13.4211	0.88555	13.2406	0.84555
		ESP	47.3811	1.18515	46.9826	1.18515
		ESBC-0.5	18.8693	2.3703	18.6155	2.2703
		ESBC-1	94.3296	0.97039	93.0609	0.92039
		ESBC-2	77.3993	1.50828	76.3583	1.30828
