# Supplementary material for: Adsorption of phosphates on a novel eggshell Ca-modified anaerobic sludge-based biochar: Adsorption performance and mechanism
Source: PLoS One. 2025 Nov 26;20(11):e0337183. doi: 10.1371/journal.pone.0337183 (PMC12654887; doi:10.1371/journal.pone.0337183)
Supplement: S4 Table — (XLSX) [file pone.0337183.s004.xlsx]

## Sheet: Sheet1
			Dosage of biochar (g/L)	Qe (mg/g)	SD	Removal rate (%)	SD
			0.4	88.4903	1.27113	35.3961	1.19113
			0.6	87.3714	0.85309	52.4228	1.31309
			0.8	76.1611	2.08908	60.9289	1.98908
			1	68.9539	0.74694	68.9539	1.50694
			1.2	64.5209	1.50556	87.4897	1.38556
			1.4	64.169	0.90971	89.8367	1.66971
