# Supplementary material for: Adsorption of phosphates on a novel eggshell Ca-modified anaerobic sludge-based biochar: Adsorption performance and mechanism
Source: PLoS One. 2025 Nov 26;20(11):e0337183. doi: 10.1371/journal.pone.0337183 (PMC12654887; doi:10.1371/journal.pone.0337183)
Supplement: S5 Table — (XLSX) [file pone.0337183.s005.xlsx]

## Sheet: Sheet1
			pH	Qe (mg/g)	SD	Final pH
			3	74.2102	1.77297	10.77
			4	74.41	0.7744	10.99
			5	75.2559	1.84007	11.1
			6	77.1937	1.09367	11.11
			7	77.9656	1.37667	11.46
			8	76.8263	1.25872	11.5
			9	74.094	1.14424	11.67
			10	74.012	1.86725	11.72
