# Supplementary material for: Adsorption of phosphates on a novel eggshell Ca-modified anaerobic sludge-based biochar: Adsorption performance and mechanism
Source: PLoS One. 2025 Nov 26;20(11):e0337183. doi: 10.1371/journal.pone.0337183 (PMC12654887; doi:10.1371/journal.pone.0337183)
Supplement: S6 Table — (XLSX) [file pone.0337183.s006.xlsx]

## Sheet: Sheet1
		Concentration (mol/L)	0.05					Concentration (mol/L)	0.1
		Coexisting ions	Qe (mg/g)	SD				Coexisting ions	Qe (mg/g)	SD
		CO32-	15.3607	0.73999				CO32-	15.0768	1.23887
		HCO-	25.5504	1.46181				HCO-	24.2685	2.06188
		SO42-	95.5664	2.52419				SO42-	98.2147	0.78979
		Cl-	96.9562	0.83442				Cl-	96.3884	1.65547
		K+	96.9562	1.3971				K+	96.3884	0.84808
		Na+	98.089	1.99746				Na+	97.2921	0.90783
		Ca2+	92.2532	1.82419				Ca2+	98.0188	1.61831
		Mg2+	97.3179	0.66198				Mg2+	94.1718	1.86162
