# Supplementary material for: Adsorption of phosphates on a novel eggshell Ca-modified anaerobic sludge-based biochar: Adsorption performance and mechanism
Source: PLoS One. 2025 Nov 26;20(11):e0337183. doi: 10.1371/journal.pone.0337183 (PMC12654887; doi:10.1371/journal.pone.0337183)
Supplement: S7 Table — (XLSX) [file pone.0337183.s007.xlsx]

## Sheet: Sheet1
			ESBC-1					SBC
			Solid-liquid	Removal rate (%)	SD			Solid-liquid	Removal rate (%)	SD
			0.33	19.03	0.5709			0.33	4.63	0.1389
			0.67	27.88	0.8364			0.67	6.64	0.1992
			0.83	36.36	1.0908			0.83	8.77	0.2631
			1	45.9	1.377			1	9.51	0.2853
			1.3	56.39	1.6917			1.3	13.86	0.4158
			2	62.86	1.8858			2	20.32	0.6096
			4	69.98	2.0994			4	35.33	1.0599
			8	74.98	2.2494			8	38.99	1.1697
			12	75.23	2.2569			12	40.95	1.2285
